# Supplementary material for: MicroRNA miR-23b-3p promotes osteosarcoma by targeting ventricular zone expressed PH domain-containing 1 (VEPH1)/phosphatidylinositol 3-kinase/protein kinase B (PI3K/AKT) pathway
Source: Bioengineered. 2021 Dec 14;12(2):12568–82. doi: 10.1080/21655979.2021.2010383 (PMC8810025; doi:10.1080/21655979.2021.2010383)
Supplement: Supplemental Material [file KBIE_A_2010383_SM9102.zip]

Archive with 2 entries (1 files):
- supplementary/
- supplementary/Supplementary Table 1_revised.docx
